# Supplementary material for: HIA: a genome mapper using hybrid index-based sequence alignment
Source: Algorithms Mol Biol. 2015 Dec 23;10:30. doi: 10.1186/s13015-015-0062-4 (PMC4688996; doi:10.1186/s13015-015-0062-4)
Supplement: Supplementary file 1 — 10.1186/s13015-015-0062-4 It includes the test datasets, all tested results, and information of all used tools. [file 13015_2015_62_MOESM1_ESM.gz]

Archive with 1 entries (1 files):
- hia.jar
